# Supplementary material for: Investigation of the Genus Flavobacterium as a Reservoir for Fish-Pathogenic Bacterial Species: the Case of Flavobacterium collinsii
Source: Appl Environ Microbiol. 2023 Mar 28;89(4):e02162-22. doi: 10.1128/aem.02162-22 (PMC10132118; doi:10.1128/aem.02162-22)
Supplement: Supplemental file 2 — Table S1. Download aem.02162-22-s0002.xlsx, XLSX file, 0.05 MB [file aem.02162-22-s0002.xlsx]

## Sheet: Sup data 1. 195 species
Supplemental data set 1. List of species and their sources of isolation used for phylogenetic analysis
	Species	RefSeq assembly	Taxid	Species taxid	componentcount	Genome length (bp)	Category *	Detail of source	DOI
	Flavobacterium johnsoniae UW101	GCF_000016645.1	376686	986	1	6096871	2	soil, fresh water	10.1099/00207713-46-1-128
	Flavobacterium psychrophilum	GCF_000064305.2	402612	96345	1	2860381	3	diseased salmonids	10.1099/00207713-46-1-128
	Flavobacterium branchiophilum	GCF_000253275.1	1034807	55197	1	3563291	3	diseased salmonids	10.1099/00207713-39-3-213
	Flavobacterium rivuli	GCF_000378485.1	1121895	498301	26	4487367	2	hard stream water	10.1099/ijs.0.008771-0
	Flavobacterium antarcticum	GCF_000419685.1	1111730	271155	15	3078950	7	Antarctic soil	10.1099/ijs.0.63423-0
	Flavobacterium gelidilacus	GCF_000422685.1	1121891	206041	51	3439597	7	Antarctic lake	10.1099/ijs.0.02583-0
	Flavobacterium soli	GCF_000422705.1	1121897	344881	24	3998750	6	soil	10.1099/ijs.0.64119-0
	Flavobacterium subsaxonicum	GCF_000422725.1	1121898	426226	29	4629946	2	hard water	10.1099/ijs.0.008771-0
	Flavobacterium daejeonense	GCF_000425425.1	1121887	350893	52	4240526	6	soil	10.1099/ijs.0.64243-0
	Flavobacterium denitrificans	GCF_000425445.1	1121888	281361	30	4820297	5	earthworm gut	10.1099/ijs.0.63484-0
	Flavobacterium filum	GCF_000425465.1	1121889	370974	52	3188693	8	wastewater	10.1099/ijs.0.65138-0
	Flavobacterium tegetincola	GCF_000425485.1	1121901	150172	53	3766983	7	Antarctic habitat (cyanobacterial mat)	10.1099/00207713-50-3-1055
	Flavobacterium frigidarium	GCF_000425505.1	1121890	99286	39	3627909	7	shallow waters, Adelaide Island, Antarctica	10.1099/00207713-51-4-1235
	Flavobacterium suncheonense	GCF_000430025.1	1121899	350894	57	2874962	6	soil	10.1099/ijs.0.64243-0
	Flavobacterium indicum	GCF_000455605.1	1094466	312277	1	2993088	2	spring water	10.1099/ijs.0.64309-0
	Flavobacterium cauense	GCF_000498475.1	1341154	510946	39	3113955	2	lake sediment	10.1099/ijs.0.009688-0
	Flavobacterium enshiense	GCF_000498495.1	1107311	1341165	48	3387089	8	wastewater	10.1099/ijs.0.039974-0
	Flavobacterium limnosediminis	GCF_000498535.1	1341181	1401027	56	3466543	2	lake sediment	10.1099/ijs.0.055566-0
	Flavobacterium sasangense	GCF_000686885.1	1121896	503361	73	3156606	8	wastewater	10.1099/ijs.0.004978-
	Flavobacterium seoulense	GCF_000695795.1	1492738	1492738	56	3792639	2	stream water	10.1186/1944-3277-9-34
	Flavobacterium chungangense	GCF_000735715.2	1453505	554283	45	5591548	2	lake water	10.1099/ijs.0.007955-0
	Flavobacterium reichenbachii	GCF_000737685.1	362418	362418	12	5501400	2	hard river water	10.1099/ijs.0.008771-0
	Flavobacterium aquatile	GCF_000757385.1	1453498	245	7	3490855	2	deep well	10.1099/00207713-46-1-128
	Flavobacterium beibuense	GCF_000769915.1	1406840	657326	61	3800757	1	sea sediment	10.1099/ijs.0.018846-0
	Flavobacterium hibernum	GCF_000832125.1	37752	37752	30	5283671	7	Antarctic lake	10.1099/00207713-48-4-1405
	Flavobacterium akiainvivens	GCF_001278115.1	1202724	1202724	5	4530757	6	decaying wood	10.1099/ijs.0.047217-0
	Flavobacterium piscis	GCF_001686925.1	1114874	1114874	51	5904538	4	diseased rainbow trout	10.1099/ijs.0.056341-0
	Flavobacterium anhuiense	GCF_001705175.1	459526	459526	1	5109717	6	soil	10.1099/ijs.0.65536-0
	Flavobacterium gilvum	GCF_001761465.1	1492737	1492737	1	4402593	2	stream water	10.1099/ijsem.0.001594
	Flavobacterium crassostreae	GCF_001831475.1	1763534	1763534	1	3027314	1	Pacific oyster	10.1099/ijsem.0.001728
	Flavobacterium tructae	GCF_001853485.1	1114873	1114873	29	5359951	3	diseased rainbow trout	10.1099/ijs.0.056341-0
	Flavobacterium commune	GCF_001857965.1	1306519	1306519	1	3851213	2	fresh water	10.1099/ijsem.0.002463
	Flavobacterium davisii	GCF_002204815.1	2906077	2906077	376	3339447	3	F. columnare genomovar group 3	10.1016/j.syapm.2021.126293
	Flavobacterium oreochromis	GCF_002204835.1	2906078	2906078	145	3378878	3	F. columnare genomovar group 4	10.1016/j.syapm.2021.126293
	Flavobacterium covae	GCF_002204845.1	2906076	2906076	166	3157799	3	F. columnare genomovar group 2	10.1016/j.syapm.2021.126293
	Flavobacterium aquidurense	GCF_002217195.1	362413	362413	88	5723935	2	hard river water	10.1099/ijs.0.64556-0
	Flavobacterium frigidimaris	GCF_002217275.1	262320	262320	71	5421921	1	Antarctic seawater	10.1016/j.syapm.2005.01.001
	Flavobacterium hercynium	GCF_002217285.1	387094	387094	101	5259664	2	hard river water	10.1099/ijs.0.64556-0
	Flavobacterium hydatis	GCF_002217335.1	991	991	72	5902012	4	gills of diseased salmon	10.1099/00207713-46-1-128
	Flavobacterium oncorhynchi	GCF_002217355.1	728056	728056	52	4730453	4	diseased rainbow trout	10.1016/j.syapm.2011.11.007
	Flavobacterium plurextorum	GCF_002217395.1	1114867	1114867	65	5059736	4	diseased rainbow trout	10.1371/journal.pone.0067741
	Flavobacterium aurantiibacter	GCF_002251775.1	2023067	2023067	228	3246776	2	lake cyanobacterial aggregates	10.1099/ijsem.0.002741
	Flavobacterium cyanobacteriorum	GCF_002251835.1	2022802	2022802	306	3237927	2	lake cyanobacterial aggregates	10.1099/ijsem.0.002664
	Flavobacterium lindanitolerans	GCF_002846575.1	428988	428988	15	3722746	6	soil	10.1099/ijs.0.65578-0
	Flavobacterium croceum	GCF_002917885.1	1121886	370975	93	2945399	8	wastewater	10.1099/ijs.0.64436-0
	Flavobacterium alvei	GCF_002920895.1	2080416	2080416	22	3823081	2	river	10.1099/ijsem.0.002768
	Flavobacterium granuli	GCF_003003155.1	280093	280093	29	3799283	8	wastewater	10.1099/ijs.0.63459-0
	Flavobacterium magnum	GCF_003055625.1	2162713	2162713	1	3464206	2	lake water	10.1099/ijsem.0.003067
	Flavobacterium faecale	GCF_003076455.1	1355330	1355330	1	4621115	5	Antarctic penguin faeces	10.1099/ijs.0.059618-0
	Flavobacterium kingsejongi	GCF_003076475.1	1678728	1678728	1	4224052	5	Antarctic penguin faeces	10.1099/ijsem.0.002610
	Flavobacterium album	GCF_003096035.1	2175091	2175091	1	3983545	2	lake water	10.1099/ijsem.0.003067
	Flavobacterium pallidum	GCF_003097535.1	2172098	2172098	1	3552755	2	lake water	10.1099/ijsem.0.003067
	Flavobacterium psychrotolerans	GCF_003097635.1	2169410	2169410	54	3240563	7	glacier in Tibet	10.1099/ijsem.0.003868
	Flavobacterium laiguense	GCF_003097655.1	2169409	2169409	65	3966694	7	glacier in Tibet	10.1099/ijsem.0.003400
	Flavobacterium crocinum	GCF_003122385.1	2183896	2183896	1	5877430	2	lake water	10.1099/ijsem.0.003067
	Flavobacterium sediminis	GCF_003148385.1	2201181	2201181	1	3441303	1	sea sediment	10.1099/ijsem.0.003081
	Flavobacterium araucananum	GCF_003148525.1	946678	946678	43	6013647	4	diseased Atlantic salmon in farm	10.1099/ijs.0.033431-0
	Flavobacterium hydrophilum	GCF_003202405.1	2211445	2211445	35	5571627	2	fresh water	10.1099/ijsem.0.003083
	Flavobacterium cheongpyeongense	GCF_003202435.1	2212651	2212651	89	5223204	2	fresh water	10.1099/ijsem.0.003083
	Flavobacterium tistrianum	GCF_003254545.1	1685414	1685414	73	5069653	6	soil	10.1099/ijsem.0.001016
	Flavobacterium sharifuzzamanii	GCF_003254585.1	2211133	2211133	42	5261778	1	sea sediment	10.1007/s00284-018-1609-7
	Flavobacterium ginsenosidimutans	GCF_003254625.1	687844	687844	82	5483840	6	soil	10.1099/ijs.0.025700-0
	Flavobacterium aquariorum	GCF_003254745.1	2217670	2217670	57	4378417	2	lake water	10.1007/s12275-019-8436-9
	Flavobacterium aquaticum	GCF_003259835.1	1236486	1236486	29	2821300	2	fresh water	10.1007/s12275-013-2293-8
	Flavobacterium lacus	GCF_003268815.1	1353778	1353778	37	3524911	2	lake water	10.1099/ijs.0.056689-0
	Flavobacterium aciduliphilum	GCF_003268855.1	1101402	1101402	29	2736148	2	lake water	10.1099/ijs.0.044495-0
	Flavobacterium tibetense	GCF_003293845.1	2233533	2233533	56	2737542	2	wetland	10.1099/ijsem.0.003124
	Flavobacterium psychrolimnae	GCF_003312425.1	249351	249351	23	3652040	7	microbial mats in Antarctic lakes	10.1099/ijs.0.03056-0
	Flavobacterium fluviale	GCF_003312915.1	2249356	2249356	1	4839570	2	river	10.1099/ijsem.0.004455
	Flavobacterium petrolei	GCF_003314435.2	2259594	2259594	22	3738412	7	Arctic soil	10.1038/s41598-019-40667-7
	Flavobacterium arcticum	GCF_003344925.1	1784713	1784713	1	2970355	7	Arctic seawater	10.1099/ijsem.0.001804
	Flavobacterium glaciei	GCF_003350545.1	386300	386300	42	3143326	7	glacier	10.1099/ijs.0.64564-0
	Flavobacterium aquicola	GCF_003385115.1	1682742	1682742	47	5123727	2	river	10.1099/ijsem.0.001057
	Flavobacterium cutihirudinis	GCF_003385895.1	1265740	1265740	15	4903254	5	skin of leech	10.1099/ijs.0.048736-0
	Flavobacterium endophyticum	GCF_003634455.1	1540163	1540163	11	3744788	6	maize	10.1099/ijsem.0.000513
	Flavobacterium limicola	GCF_003634755.1	180441	180441	12	3305186	7	cold freshwater sediment	10.1099/ijs.0.02369-0
	Flavobacterium weaverense	GCF_003688495.1	271156	271156	15	3397856	7	Antarctic soil	10.1099/ijs.0.64164-0
	Flavobacterium viscosum	GCF_003858535.1	2488729	2488729	87	3005876	5	Primate faeces	10.1007/s00284-019-01692-x
	Flavobacterium macacae	GCF_003865365.1	2488993	2488993	56	3367743	5	Primate faeces	10.1099/ijsem.0.003708
	Flavobacterium tangerinum	GCF_003865405.1	2488728	2488728	114	3453258	5	Primate faeces	10.1007/s00284-019-01692-x
	Flavobacterium ustbae	GCF_003946915.1	2488790	2488790	58	4935806	6	rhizosphere soil	10.1099/ijsem.0.003717
	Flavobacterium bomense	GCF_003970355.1	2497483	2497483	309	3820134	7	glacier in Tibet	10.3389/fmicb.2019.01069
	Flavobacterium cupreum	GCF_003996965.1	2133766	2133766	276	5928712	7	Antarctic soil	10.1016/j.syapm.2018.12.005
	Flavobacterium sufflavum	GCF_004016525.1	1921138	1921138	65	4331585	2	lake water	10.1099/ijsem.0.003382
	Flavobacterium cerinum	GCF_004028155.1	2502784	2502784	31	4110169	7	Arctic soil	10.1099/ijsem.0.003648
	Flavobacterium stagni	GCF_004122105.1	2506421	2506421	36	3179832	2	reservoir water	10.1099/ijsem.0.003488
	Flavobacterium piscinae	GCF_004122145.1	2506424	2506424	62	3374624	2	freshwater fish pond	10.1099/ijsem.0.003391
	Flavobacterium amnicola	GCF_004122165.1	2506422	2506422	34	2663845	2	stream water	10.1099/ijsem.0.003463
	Flavobacterium dauae	GCF_004151275.1	1563479	1563479	53	2874245	6	rhizosphere soil	10.1099/ijsem.0.005033
	Flavobacterium silvisoli	GCF_004329815.1	2529433	2529433	39	2894012	6	forest soil	10.1099/ijsem.0.003551
	Flavobacterium circumlabens	GCF_004345565.1	2133765	2133765	33	5755977	7	Antarctic soil	10.1016/j.syapm.2018.12.005
	Flavobacterium caseinilyticum	GCF_004349085.1	2541732	2541732	28	3838224	7	Antarctic soil	10.1099/ijsem.0.004031
	Flavobacterium sandaracinum	GCF_004349135.1	2541733	2541733	65	4029168	7	Antarctic soil	10.1099/ijsem.0.004031
	Flavobacterium hiemivividum	GCF_004349145.1	2541734	2541734	34	3745367	7	Antarctic soil	10.1099/ijsem.0.004031
	Flavobacterium rhamnosiphilum	GCF_004349195.1	2541724	2541724	37	3776924	7	glacier in Tibet	10.1099/ijsem.0.004317
	Flavobacterium ranwuense	GCF_004349315.1	2541725	2541725	22	3735421	7	glacier in Tibet	10.1099/ijsem.0.003687
	Flavobacterium cellulosilyticum	GCF_004349355.1	2541731	2541731	36	4657154	7	Arctic soil	10.1099/ijsem.0.003707
	Flavobacterium zhairuonense	GCF_004352915.1	2493631	2493631	76	5245984	1	sea sediment	10.1007/s12275-019-9194-4
	Flavobacterium nackdongense	GCF_004355225.1	2547394	2547394	1	4217226	2	river sediment	10.1007/s00203-019-01770-5
	Flavobacterium dankookense	GCF_004362665.1	706186	706186	19	3211761	2	fresh water	10.1099/ijs.0.032698-0
	Flavobacterium salilacus subsp. salilacus	GCF_004634195.1	2545633	2898423	17	3012772	1	hypersaline salt lake	10.1099/ijsem.0.004281
	Flavobacterium foetidum	GCF_004634245.1	2026681	2026681	28	5107879	6	soil	10.1099/ijsem.0.002553
	Flavobacterium humi	GCF_004745595.1	2562683	2562683	14	3563575	6	soil	10.1007/s12275-019-9350-x
	Flavobacterium sangjuense	GCF_004797125.1	2518177	2518177	1	3130337	2	river sediment	10.1007/s10482-019-01297-1
	Flavobacterium supellecticarium	GCF_004801375.1	2565924	2565924	29	3856680	others	synthetic wooden board	10.1099/ijsem.0.004227
	Flavobacterium microcysteis	GCF_006385255.1	2596891	2596891	56	4056247	2	river	10.1099/ijsem.0.003867
	Flavobacterium jejuense	GCF_006491595.2	1544455	1544455	74	4753554	1	brown alga	10.1007/s12275-015-5280-4
	Flavobacterium profundi	GCF_006491645.1	1774945	1774945	44	4013895	1	seamount	10.1099/ijsem.0.004205
	Flavobacterium zepuense	GCF_007097145.1	2593302	2593302	41	4757686	7	glacier in Tibet	10.1099/ijsem.0.004317
	Flavobacterium restrictum	GCF_007097245.1	2594428	2594428	64	3745852	7	glacier in Tibet	10.1099/ijsem.0.004317
	Flavobacterium gawalongense	GCF_007097285.1	2594432	2594432	76	4070366	7	glacier in Tibet	10.1099/ijsem.0.004868
	Flavobacterium franklandianum	GCF_007097365.1	2594430	2594430	38	3824788	7	glacier in Tibet	10.1099/ijsem.0.004868
	Flavobacterium daemonense	GCF_007341385.1	1393049	1393049	33	4751076	6	soil	10.1099/ijs.0.000051
	Flavobacterium tiangeerense	GCF_007830355.1	459471	459471	27	3508690	7	glacier	10.1099/ijs.0.007906-0
	Flavobacterium cheniae	GCF_007830415.1	295428	295428	25	2718360	2	reservoir sediment	10.1099/ijs.0.65586-0
	Flavobacterium alkalisoli	GCF_008000935.1	2602769	2602769	1	3985854	6	rhizosphere soil	10.1099/ijsem.0.004255
	Flavobacterium nitrogenifigens	GCF_008369745.1	1617283	1617283	1	5497185	6	rhizosphere soil	10.1099/ijs.0.000330
	Flavobacterium baculatum	GCF_008629655.1	2608000	2608000	31	3342475	2	flooded peddy filed	10.1099/ijsem.0.004736
	Flavobacterium luteum	GCF_008806775.1	2026654	2026654	41	3413842	2	lake water	10.1099/ijsem.0.002304
	Flavobacterium rakeshii	GCF_009741375.1	1038845	1038845	64	3896954	1	sea sediment	10.1099/ijs.0.035691-0
	Flavobacterium hydrocarbonoxydans	GCF_009789235.1	2683249	2683249	41	5047836	6	soil	10.1099/ijsem.0.005053
	Flavobacterium undicola	GCF_009909155.2	1932779	1932779	90	4268162	2	lake water	10.1007/s00203-020-02096-3
	Flavobacterium ichthyis	GCF_009915155.1	2698827	2698827	37	2860954	2	fish pond	10.1099/ijsem.0.004384
	Flavobacterium phycosphaerae	GCF_010119235.1	2697515	2697515	2	3306593	2	phycosphere of Microcystis aeruginosa	10.1099/ijsem.0.004735
	Flavobacterium ajazii	GCF_010614725.1	2692318	2692318	33	5754622	1	seaweed	10.1007/s00284-020-02112-1
	Flavobacterium fluviatile	GCF_010645065.1	1862387	1862387	117	5114932	2	freshwater creek	10.1099/ijsem.0.002659
	Flavobacterium limi	GCF_010645075.1	2045105	2045105	28	5421372	6	forest mud	10.1099/ijsem.0.002354
	Flavobacterium bernardetii	GCF_011305415.1	2813823	2813823	37	3385825	4	diseased rainbow trout in farm	10.1016/j.aquaculture.2021.736717
	Flavobacterium celericrescens	GCF_011392075.1	2709780	2709780	38	2799676	2	fresh water	10.1099/ijsem.0.004682
	Flavobacterium difficile	GCF_011392115.1	2709659	2709659	33	2955905	2	waterfall	10.1007/s00203-021-02440-1
	Flavobacterium lotistagni	GCF_011392125.1	2709660	2709660	51	3339929	2	fresh water	10.1099/ijsem.0.004682
	Flavobacterium silvaticum	GCF_012911565.1	1852020	1852020	108	3771471	6	forest soil	10.1099/ijsem.0.004867
	Flavobacterium solisilvae	GCF_012911605.1	1852019	1852019	209	2988421	6	forest soil	10.1099/ijsem.0.004867
	Flavobacterium agri	GCF_013366395.1	2743471	2743471	67	3975599	6	rhizosphere soil	10.1007/s00203-020-02068-7
	Flavobacterium inviolabile	GCF_013389455.1	2748320	2748320	1	3913346	2	stream water	10.1007/s00203-021-02221-w
	Flavobacterium gossypii	GCF_014138495.1	1646119	1646119	9	3804455	6	root of cotton plant	10.1099/ijsem.0.002115
	Flavobacterium notoginsengisoli	GCF_014207905.1	1478199	1478199	17	5507307	6	rhizosphere soil	10.1007/s10482-015-0509-0
	Flavobacterium kayseriense	GCF_014305095.1	2764714	2764714	10	3579656	4	diseased rainbow trout	10.1016/j.syapm.2021.126186
	Flavobacterium muglaense	GCF_014305155.1	2764716	2764716	118	4154856	4	apparently healthy rainbow trout	10.1099/ijsem.0.004903
	Flavobacterium turcicum	GCF_014305215.1	2764718	2764718	22	3394990	4	diseased rainbow trout	10.1016/j.syapm.2021.126186
	Flavobacterium macrobrachii	GCF_014486675.1	591204	591204	236	3457205	2	freshwater shrimp pond	10.1099/ijs.0.025403-0
	Flavobacterium buctense	GCF_014486695.1	1648146	1648146	50	2920171	2	river	10.1007/s00203-015-1149-5
	Flavobacterium pokkalii	GCF_014596575.1	1940408	1940408	69	3894210	6	rhizosphere soil	10.1016/j.micres.2020.126533
	Flavobacterium orientale	GCF_014638005.1	1756020	1756020	53	3275893	7	cold-water lake	10.1099/ijsem.0.001544
	Flavobacterium palustre	GCF_014639535.1	1476463	1476463	37	3974386	6	bankside soil	10.1099/ijs.0.000054
	Flavobacterium lutivivi	GCF_014642275.1	1677894	1677894	37	2872373	8	wastewater	10.1099/ijsem.0.000892
	Flavobacterium suaedae	GCF_014642915.1	1767027	1767027	25	3179716	6	root of Suaeda corniculata	10.1099/ijsem.0.000967
	Flavobacterium columnare	GCF_014844295.1	996	996	1	3221275	3	diseased freshwater fish	10.1099/00207713-46-1-128
	Flavobacterium soyangense	GCF_015277675.1	2023265	2023265	96	3469981	2	lake water	10.1099/ijsem.0.001987
	Flavobacterium agrisoli	GCF_016522065.1	2793066	2793066	18	3715608	6	soil	10.1007/s00203-021-02376-6
	Flavobacterium geliluteum	GCF_017948595.1	2816120	2816120	112	4380711	7	Antarctic island	10.3389/fmicb.2021.729977
	Flavobacterium flabelliforme	GCF_017948675.1	2816119	2816119	57	3631139	7	Antarctic island	10.3389/fmicb.2021.729977
	Flavobacterium erciyesense	GCF_018069925.1	2825842	2825842	44	3433271	4	healthy rainbow trout skin	10.1099/ijsem.0.005167
	Flavobacterium psychroterrae	GCF_018380615.1	2133767	2133767	115	5737805	7	Antarctic habitat	10.1099/ijsem.0.002952
	Flavobacterium branchiicola	GCF_018383905.1	1114875	1114875	45	5427237	4	diseased rainbow trout	10.1016/j.aquaculture.2013.09.019
	Flavobacterium quisquiliarum	GCF_019308285.1	1834436	1834436	43	6169614	8	wastewater	10.1099/ijsem.0.002230
	Flavobacterium hibisci	GCF_020026925.1	1914462	1914462	83	4946503	6	rhizosphere soil	10.1099/ijsem.0.001610
	Flavobacterium chungbukense	GCF_020805785.1	877464	877464	18	5355461	6	soil	10.1099/ijs.0.028563-0
	Flavobacterium omnivorum	GCF_900099915.1	178355	178355	40	3805906	7	glacier	10.1099/ijs.0.02310-0
	Flavobacterium glycines	GCF_900100165.1	551990	551990	14	3945122	6	rhizosphere soil	10.1099/ijs.0.014019-0
	Flavobacterium noncentrifugens	GCF_900100375.1	1128970	1128970	19	4029147	7	glacier	10.1099/ijs.0.045534-0
	Flavobacterium saliperosum	GCF_900100625.1	329186	329186	25	2886764	2	freshwater sediment	10.1099/ijs.0.64065-0
	Flavobacterium caeni	GCF_900101895.1	490189	490189	81	3692591	8	wastewater	10.1099/ijs.0.010603-0
	Flavobacterium degerlachei	GCF_900106645.1	229203	229203	43	3855818	7	microbial mats in Antarctic lake	10.1099/ijs.0.02857-0
	Flavobacterium gillisiae	GCF_900107635.1	150146	150146	33	4377958	7	coastal sea ice	10.1099/00207713-50-3-1055
	Flavobacterium urumqiense	GCF_900108015.1	935224	935224	31	3435600	7	melted glacier ice	10.1099/ijs.0.030049-0
	Flavobacterium terrigena	GCF_900108955.1	402734	402734	18	3171714	6	soil	10.1099/ijs.0.64776-0
	Flavobacterium sinopsychrotolerans	GCF_900110375.1	604089	604089	19	3516163	7	frozen soil	10.1099/ijs.0.014126-0
	Flavobacterium urocaniciphilum	GCF_900110615.1	1299341	1299341	23	2848113	8	wastewater	10.1099/ijs.0.054312-0
	Flavobacterium frigoris	GCF_900111075.1	229204	229204	63	4045580	7	microbial mats in Antarctic lake	10.1099/ijs.0.02857-0
	Flavobacterium swingsii	GCF_900111965.1	498292	498292	10	2573798	2	hard stream water	10.1099/ijs.0.008771-0
	Flavobacterium phragmitis	GCF_900112575.1	739143	739143	25	6035200	6	roots of reeds	10.1099/ijs.0.027417-0
	Flavobacterium xueshanense	GCF_900112975.1	935223	935223	34	3471036	7	melted glacier ice	10.1099/ijs.0.030049-0
	Flavobacterium succinicans	GCF_900114945.1	29536	29536	52	3664609	4	diseased salmon	10.1099/00207713-46-1-128
	Flavobacterium ummariense	GCF_900115115.1	913024	913024	76	3493886	6	soil	10.1099/ijs.0.030916-0
	Flavobacterium fontis	GCF_900129405.1	1124188	1124188	36	3084631	2	freshwater pond	10.1099/ijs.0.045203-0
	Flavobacterium fluvii	GCF_900129545.1	468056	468056	27	4129110	2	stream sediment	10.1099/ijs.0.010850-0
	Flavobacterium defluvii	GCF_900129555.1	370979	370979	23	4870817	8	wastewater	10.1099/ijs.0.64669-0
	Flavobacterium segetis	GCF_900129575.1	271157	271157	30	3463357	7	Antarctic soil	10.1099/ijs.0.64164-0
	Flavobacterium micromati	GCF_900129585.1	229205	229205	40	3692730	7	microbial mats in Antarctic lake	10.1099/ijs.0.02857-0
	Flavobacterium terrae	GCF_900142035.1	415425	415425	19	3161258	6	soil	10.1099/ijs.0.64935-0
	Flavobacterium haoranii	GCF_900142055.1	683124	683124	13	2846485	8	wastewater	10.1099/ijs.0.020776-0
	Flavobacterium chilense	GCF_900142685.1	946677	946677	28	6113832	4	diseased rainbow trout in farm	10.1099/ijs.0.033431-0
	Flavobacterium xanthum	GCF_900142695.1	69322	69322	101	3755581	7	Antarctic mud	10.1099/00207713-50-3-1055
	Flavobacterium pectinovorum	GCF_900142715.1	29533	29533	14	5610513	6	soil	10.1099/00207713-46-1-128
	Flavobacterium saccharophilum	GCF_900142735.1	29534	29534	14	5209308	2	silt water interface, river	10.1099/00207713-46-1-128
	Flavobacterium flevense	GCF_900142775.1	983	983	35	4229774	2	fresh water	10.1099/00207713-46-1-128
	Flavobacterium xinjiangense	GCF_900142885.1	178356	178356	33	3886330	7	glacier	10.1099/ijs.0.02310-0
	Flavobacterium fryxellicola	GCF_900143245.1	249352	249352	37	3709862	7	microbial mats in Antarctic lake	10.1099/ijs.0.03056-0
	Flavobacterium cucumis	GCF_900148835.1	416016	416016	13	2854481	6	soil	10.1099/ijs.0.64935-0
	Flavobacterium resistens	GCF_900182645.1	443612	443612	23	5036895	2	stream sediment	10.1099/ijs.0.65720-0
	Flavobacterium collinsii	GCF_902804485.1	1114861	1114861	205	5734821	4	gills of rainbow trout	10.1016/j.aquaculture.2013.09.019
	Flavobacterium panici	GCF_903819335.1	2654843	2654843	74	5622191	6	rhizosphere soil	10.1099/ijsem.0.004482
	Flavobacterium salmonis	GCF_903819435.1	2654844	2654844	138	5863234	2	water from Atlantic salmon fry culture	10.1099/ijsem.0.004510
	Flavobacterium bizetiae	GCF_904425415.1	2704140	2704140	122	5871321	4	diseased freshwater fish	10.1099/ijsem.0.004576
* Category 1, marine environments (marine water, sediments, organisms etc.); Category 2, freshwater environments (freshwater, sediments, etc.); Category 3, confirmed fish pathogen; Category 4, putative pathogen or commensal in fish; Category 5, other animals than fish; Category 6, soil; Category 7, cold / frozen environments; Category 8, wastewater (activated sludge etc.); Others, other than the …
