# Supplementary material for: Investigation of the Genus Flavobacterium as a Reservoir for Fish-Pathogenic Bacterial Species: the Case of Flavobacterium collinsii
Source: Appl Environ Microbiol. 2023 Mar 28;89(4):e02162-22. doi: 10.1128/aem.02162-22 (PMC10132118; doi:10.1128/aem.02162-22)
Supplement: Supplemental file 3 — Table S2. Download aem.02162-22-s0003.xlsx, XLSX file, 0.04 MB [file aem.02162-22-s0003.xlsx]

## Sheet: Sup data 2. T4SS, T9SS, gliding
Supplemental data set 2. T4SS, T9SS components and gliding-associated genes in F. collinsii TRV642
	locustag	Gene	MacSy finder label	Product
	T4SS complex
	TRV642_3853	_	T4SS_t4cp2	Type IV secretory system conjugative DNA transfer VirD4/TraG family protein
	TRV642_3854	_	T4SS_MOBP1	Type IV secretory system conjugative DNA transfer relaxase/mobilization MobA/VirD2 family protein
	TRV642_3855	_	_	Type IV secretory system conjugative DNA transfer relaxosome MobC family protein
	TRV642_3888	traE	T4SS_B_traE	Type IV secretory system conjugative DNA transfer TraE family protein
	TRV642_3889	traF	T4SS_B_traF	Type IV secretory system conjugative DNA transfer VirB10/TraF family protein
	TRV642_3890	virB4	T4SS_virb4	Type IV secretory system conjugative DNA transfer VirB4 family protein
	TRV642_3891	_	T4SS_B_traI	Type IV secretory system conjugative DNA transfer TraI family protein
	TRV642_3892	_	T4SS_B_traI	Type IV secretory system conjugative DNA transfer TraI family protein
	TRV642_3894	_	T4SS_B_traI	Type IV secretory system conjugative DNA transfer TraI family protein
	TRV642_3895	traJ	T4SS_B_traJ	Type IV secretory system conjugative DNA transfer TraJ family protein
	TRV642_3896	traK	T4SS_B_traK	Type IV secretory system conjugative DNA transfer TraK family protein
	TRV642_3897	traM	T4SS_B_traM	Type IV secretory system conjugative DNA transfer TraM family protein
	TRV642_3898	traN	_	Type IV secretory system conjugative DNA transfer TraN family protein
	T9SS core components
	TRV642_1043	sprE	T9SS_sprE	T9SS lipoprotein precursor sprE
	TRV642_1493	sprT	T9SS_sprT	T9SS protein precursor PorT/SprT
	TRV642_1702	sprA	T9SS_sprA-3_TIGR04189	T9SS translocon protein precursor SprA
	TRV642_1810	_	_	T9SS plug protein precursor
	TRV642_1893	gldK	T9SS_gldK_TIGR03525	gliding motility protein precursor GldK. T9SS core outer-membrane ring
	TRV642_1894	gldL	T9SS_gldL_TIGR03513	gliding motility transmembrane protein GldL. T9SS core membrane complex. T9SS motor protein
	TRV642_1895	gldM	T9SS_gldM_TIGR03517	gliding motility transmembrane protein GldM. T9SS core membrane complex. T9SS motor protein
	TRV642_1896	gldN	T9SS_gldN_TIGR03523	gliding motility protein precursor GldN. T9SS core outer-membrane ring
	TRV642_1897	gldO	T9SS_gldN_TIGR03523	gliding motility protein precursor GldO
	TRV642_2928	_	_	T9SS-associated PGN_1783-like protein precursor
	T9SS attachment complex
	TRV642_0713	porZ	_	T9SS protein precursor PorZ
	TRV642_1590	porV	T9SS_porV	T9SS protein precursor PorV. O-deacylase of LPS lipid A
	TRV642_1591	porU	T9SS_porU	T9SS protein precursor PorU. C-terminal signal peptidase
	TRV642_3493	porQ	T9SS_porQ	T9SS protein precursor PorQ
	Gliding motility complex
	TRV642_0902	gldH	_	gliding motility lipoprotein precursor GldH
	TRV642_1567	gldD	_	gliding motility lipoprotein precursor GldD
	TRV642_1592	gldJ	T9SS_gldJ_TIGR03524	gliding motility lipoprotein precursor GldJ
	TRV642_1849	gldB	_	gliding motility lipoprotein precursor GldB
	TRV642_2551	gldI	_	gliding motility lipoprotein precursor GldI
	TRV642_3546	gldF	_	gliding motility transmembrane protein GldF
	TRV642_3547	gldG	_	gliding motility transmembrane protein GldG
