# Supplementary material for: Investigation of the Genus Flavobacterium as a Reservoir for Fish-Pathogenic Bacterial Species: the Case of Flavobacterium collinsii
Source: Appl Environ Microbiol. 2023 Mar 28;89(4):e02162-22. doi: 10.1128/aem.02162-22 (PMC10132118; doi:10.1128/aem.02162-22)
Supplement: Supplemental file 4 — Table S3. Download aem.02162-22-s0004.xlsx, XLSX file, 0.04 MB [file aem.02162-22-s0004.xlsx]

## Sheet: Sup data 3. T9SS CTDs
Supplemental data set 3. T9SS CTDs proteins
	Label	Gene; Protein description	Function	F. collinsii CECT 7796T	F. tructae MSU	F. chilense DSM 24724	F. bizetiae CIP 105534	F. araucananum DSM 24704	F. piscis CCUG 60099	F. psychrophilum JIP 02/86	F. columnare ATCC 23463T
	Type A CTDs (TIGR04183)
	TRV642_0090	endonuclease/exonuclease/phosphatase family protein precursor containing a type A C-terminal secretion signal	unknown
	TRV642_0110	conserved protein of unknown function precursor containing a type A C-terminal secretion signal	unknown
	TRV642_0186	conserved protein of unknown function precursor containing a type A C-terminal secretion signal	unknown
	TRV642_0200	peptidase M43 family. collagenase precursor containing a type A C-terminal secretion signal	protein/peptide degradation
	TRV642_0250	conserved protein of unknown function precursor containing a type A C-terminal secretion signal	unknown
	TRV642_0574	conserved protein of unknown function precursor containing a type A C-terminal secretion signal	unknown
	TRV642_0713	T9SS protein precursor PorZ	T9SS component
	TRV642_0786	probable M12B family metalloprotease precursor containing a C-terminal secretion signal	protein/peptide degradation
	TRV642_0855	conserved protein of unknown function precursor containing a type A C-terminal secretion signal	unknown
	TRV642_0859	conserved protein of unknown function precursor containing a type A C-terminal secretion signal	unknown
	TRV642_0897	conserved protein of unknown function precursor containing a type A C-terminal secretion signal. Putative peptidase M4 family	protein/peptide degradation
	TRV642_1108	conserved protein of unknown function precursor containing a type A C-terminal secretion signal	unknown
	TRV642_1179	probable cell surface protein (Leucine-rich repeat protein) precursor containing a type A C-terminal secretion signal	adhesion
	TRV642_1196	polysaccharide lyase, family PL1 and CBM77 domain and type A C-terminal secretion signal containing protein precursor	carbohydrate degradation
	TRV642_1242	conserved protein of unknown function precursor containing a type A C-terminal secretion signal	unknown
	TRV642_1405	glycoside hydrolase, family GH13 and CBM48 domains and a C-terminal secretion signal containing protein precursor	carbohydrate degradation
	TRV642_1591	T9SS protein precursor PorU. C-terminal signal peptidase	T9SS component
	TRV642_1945	probable cell surface protein (Leucine-rich repeat protein) precursor containing a type A C-terminal secretion signal	adhesion
	TRV642_2105	conserved protein of unknown function precursor containing a type A C-terminal secretion signal	unknown
	TRV642_2203	conserved protein of unknown function precursor containing a type A C-terminal secretion signal	unknown
	TRV642_2313	conserved protein of unknown function precursor containing a type A C-terminal secretion signal	unknown
	TRV642_2519	conserved protein of unknown function precursor containing a type A C-terminal secretion signal	unknown
	TRV642_2593	Probable S8 subtilisin family serine endopeptidase precursor containing a type A C-terminal secretion signal	protein/peptide degradation
	TRV642_2771	conserved protein of unknown function precursor containing a type A C-terminal secretion signal	unknown
	TRV642_2981	conserved protein of unknown function precursor containing a type A C-terminal secretion signal	unknown
	TRV642_3115	conserved leucine-rich repeat (LRR) protein precursor containing a type A C-terminal secretion signal	adhesion
	TRV642_3116	conserved leucine-rich repeat (LRR) protein precursor containing a type A C-terminal secretion signal	adhesion
	TRV642_3299	conserved leucine-rich repeat (LRR) protein precursor containing a type A C-terminal secretion signal	adhesion
	TRV642_3300	conserved leucine-rich repeat (LRR) protein precursor containing a type A C-terminal secretion signal	adhesion
	TRV642_3401	conserved protein of unknown function precursor containing a type A C-terminal secretion signal	unknown
	TRV642_3444	Probable S8 subtilisin family serine endopeptidase precursor containing a type A C-terminal secretion signal	protein/peptide degradation
	TRV642_3525	Probable S8 subtilisin family serine endopeptidase precursor containing a type A C-terminal secretion signal	protein/peptide degradation
	TRV642_3619	conserved protein of unknown function precursor containing a type A C-terminal secretion signal	unknown
	TRV642_3715	conserved protein of unknown function precursor containing a type A C-terminal secretion signal	unknown
	TRV642_4004	conserved protein of unknown function precursor containing a type A C-terminal secretion signal	unknown
	TRV642_4009	conserved protein of unknown function precursor containing a type A C-terminal secretion signal	unknown
	TRV642_4108	conserved protein of unknown function precursor containing a type A C-terminal secretion signal	unknown
	TRV642_4119	Probable S8 subtilisin family serine endopeptidase precursor containing a type A C-terminal secretion signal	protein/peptide degradation
	TRV642_4140	peptidase M43 family; collagenase precursor containing a type A C-terminal secretion signal	protein/peptide degradation
	TRV642_4195	conserved protein of unknown function precursor containing a type A C-terminal secretion signal	unknown
	TRV642_4301	protein of unknown function containing PKD domains and a type A CTD. Putative metallopeptidase M43 family, metzincin clan	protein/peptide degradation
	TRV642_4356	conserved leucine-rich repeat (LRR) protein precursor containing a type A C-terminal secretion signal	adhesion
	TRV642_4402	conserved protein of unknown function precursor containing a type A C-terminal secretion signal	unknown
	TRV642_4537	conserved protein of unknown function precursor containing a type A C-terminal secretion signal	unknown
	TRV642_4547	polysaccharide lyase family PL8 protein precursor containing a type A C-terminal secretion signal	carbohydrate degradation
	Type B CTDs (TIGR04131)
	TRV642_0969	adhesin precursor containing a type B C-terminal secretion signal SprB	adhesion
	TRV642_1691	conserved protein of unknown function precursor containing a type B C-terminal secretion signal	unknown
	TRV642_2431	conserved protein of unknown function precursor containing a type B C-terminal secretion signal	unknown
	TRV642_2915	conserved protein of unknown function precursor containing a type B C-terminal secretion signal	unknown
	TRV642_3448	conserved protein of unknown function precursor containing a type B C-terminal secretion signal	unknown
	TRV642_3821	conserved protein of unknown function precursor containing a type B C-terminal secretion signal. Putative adhesin	adhesion
	TRV642_4179	conserved protein of unknown function precursor containing a type B C-terminal secretion signal. Putative adhesin	adhesion
	TRV642_4691	conserved protein of unknown function precursor containing a type B C-terminal secretion signal	unknown
	TRV642_4711	conserved protein of unknown function precursor containing a type B C-terminal secretion signal	unknown
	homolog defined on the basis of 45% sequence identity over 70% of the gene length
	frameshifted homologous gene
